# Supplementary material for: Recurrence and Complication Rates of Surgical Treatment for Blount’s Disease in Children: A Systematic Review and Meta-Analysis
Source: J Clin Med. 2023 Oct 12;12(20):6495. doi: 10.3390/jcm12206495 (PMC10607610; doi:10.3390/jcm12206495)
Supplement: Supplementary file 1 [file jcm-12-06495-s001.zip]

Archive with 1 entries (1 files):
- jcm-2609808-supplementary.pdf
